# Supplementary material for: Region-specific Foxp2 deletions in cortex, striatum or cerebellum cannot explain vocalization deficits observed in spontaneous global knockouts
Source: Sci Rep. 2020 Dec 10;10:21631. doi: 10.1038/s41598-020-78531-8 (PMC7730140; doi:10.1038/s41598-020-78531-8)
Supplement: Supplementary file 2 — Supplementary Table 1. [file 41598_2020_78531_MOESM2_ESM.xlsx]

## Sheet: Sheet1
Primers
Foxp2lox/lox	forward	5’-TGTCACGTGTGTAAAAAGTCATCTT-3’
	reverse WT	5’-GAGCATGACAGTGGAATTGAATTAT-3’
	reverse SD	5’-GGATTAACTATTTCTGGAATGCAAA-3’
L7-Cre	reverse	5'-GGTGTACGGTCAGTAAATTGGAC-3'
	forward	5'-CACTTCTGACTTGCACTTTCCTTGG-3'
	reverse WT	5'-TTCTTCAAGCTGCCCAGCAGAGC-3'
Rgs9-Cre	forward mutant	5’-CCTAGCACCCACCCAAAGAGCTG-3’
	reverse mutant	5’-GGTCCTCACTGGCAGCAGCTGCA-3’
	forward Cre	5’-CACTCATGGAAAATAGCGATC-3’
	reverse Cre	5’-ATCTCCGGTATTGAAACTCCAGCGC-3’
Emx1-Cre	reverse Cre	5’-TAATGCAGGCAAATTTTGGTGT-3’
	forward Emx1	5’-CCGAGCGTTCCCCAGAGCCCCG-3’
	reverse Emx1	5’-GCCGCACTGGGGTGAGGATAG-3’
