# Supplementary material for: Region-specific Foxp2 deletions in cortex, striatum or cerebellum cannot explain vocalization deficits observed in spontaneous global knockouts
Source: Sci Rep. 2020 Dec 10;10:21631. doi: 10.1038/s41598-020-78531-8 (PMC7730140; doi:10.1038/s41598-020-78531-8)
Supplement: Supplementary file 3 — Supplementary Table 2. [file 41598_2020_78531_MOESM3_ESM.xlsx]

## Sheet: emx
Figure	dependent var	Description	type	function	family	transform	chi(ctrl, day)	p(ctrl, day)	chi(day, iv)	p(day, iv)	chi(iv, int)	p(iv, int)	fdr(ctrl, day)	fdr(day, iv)	fdr(iv, int)
2a, bottom	call_rate_NO	Frequency of calls, excluding overlapping clicks, in Hz	poisson	glmmTMB	nbinom2		11.792	0.008131	0.0015	0.969257	4.0559	0.255493	0.03523	0.96926	0.47652
2a, top	usv_rate	Frequency of USVs, in Hz	poisson	glmmTMB	nbinom2		14.0804	0.002798	1.2871	0.256589	1.0548	0.787984	0.01364	0.47652	0.85365
2a, middle	non_overlap_click_rate	Frequency of non-overlapping clicks, in Hz	poisson	glmmTMB	nbinom2		29.2082	2.025e-06	2.3007	0.12932	7.0232	0.07116	2e-05	0.33623	0.23244
S1a, top	mean_length	Mean length in ms	normal	lmerTest::lmer			1.0587	0.787	1.3485	0.2455	3.2114	0.3602	0.85365	0.47652	0.52029
S1a, bottom	median_pitch	Median pitch in Hz	normal	lmerTest::lmer			33.6998	2.292e-07	0.0539	0.81634	7.0119	0.07152	0	0.86047	0.23244
	weight	Weight in grams	normal	lmerTest::lmer			287.019	1e-16	0.424	0.515	0.34595	0.3261	0	0.62766	0.52029
S2, top	perc_over_75	Proportion USVs with median pitch > 75 kHz	proportion	lmerTest::lmer		logit	54.3196	9.591e-12	0.8735	0.35	2.7916	0.4249	0	0.52029	0.57142
-	percentage_doubles_calls_NO	Percentage of respirations with more than one call	proportion	lmerTest::lmer		logit	24.5969	1.875e-05	0.7266	0.394	2.6557	0.4478	0.0001	0.54879	0.58214
-	percentage_doubles_clicks_NO	Percentage of respirations with more than one click	proportion	lmerTest::lmer		logit	34.1718	1.822e-07	0.9076	0.3407	1.4377	0.6967	0	0.52029	0.79916
-	percentage_doubles_usvs	Percentage of respirations with more than one USV	proportion	lmerTest::lmer		logit	4.1681	0.2439	0.3511	0.5535	3.7508	0.2897	0.47652	0.65414	0.51356
-	percentage_doubles_bout_calls_NO	Percentage of bouts with more than one call-containing respiration	proportion	lmerTest::lmer		logit	5.2562	0.15397	2.8788	0.08975	6.4214	0.09282	0.3753	0.25857	0.25857
-	percentage_doubles_bout_clicks_NO	Percentage of bouts with more than one click-containing respiration	proportion	lmerTest::lmer		logit	27.8018	3.997e-06	1.9053	0.1675	2.4172	0.4904	3e-05	0.38426	0.61695
-	percentage_doubles_bout_usvs	Percentage of bouts with more than one USV-containing respiration	proportion	lmerTest::lmer		logit	7.3692	0.06102	1.0238	0.31161	0.5818	0.90058	0.23244	0.52029	0.92428
Linear mixed modelling was used in R, utilizing the lme4 and glmer packages.
Chi(ctrl, day) compares a random intercept only model with a model with day (i.e. age) as a fixed factor
Chi(day, iv) compares a model with day as fixed factor, and mouse and litter as random factors, with a model using day and genotype as fixed factors, and mouse and litter as random factors.
Chi(iv, int) compares a model with day and genotype as fixed factors, and mouse and litter as random factors, with a model that also includes the interaction between day and genotype.
All fdr columns indicate the FDR-corrected p-values.

## Sheet: l7
Figure	dependent var	Description	type	function	family	transform	chi(ctrl, day)	p(ctrl, day)	chi(day, iv)	p(day, iv)	chi(iv, int)	p(iv, int)	fdr(ctrl, day)	fdr(day, iv)	fdr(iv, int)
2b, bottom	call_rate_NO	Frequency of calls, excluding overlapping clicks, in Hz	poisson	glmmTMB	nbinom2		25.7499	1.076e-05	3.6791	0.0551	1.9273	0.5876	6e-05	0.21489	0.96288
2b, top	usv_rate	Frequency of USVs, in Hz	poisson	glmmTMB	nbinom2		6.7723	0.07952	1.6229	0.20268	0.6234	0.89105	0.28193	0.47121	0.99255
2b, middle	non_overlap_click_rate	Frequency of non-overlapping clicks, in Hz	poisson	glmmTMB	nbinom2		62.2933	1.902e-13	0.0036	0.9524	1.2365	0.7443	0	0.99255	0.99255
S1c, top	mean_length	Mean length in ms	normal	lmerTest::lmer			4.5787	0.2054	2.0863	0.1486	1.6005	0.6593	0.47121	0.38636	0.96288
S1c, bottom	median_pitch	Median pitch in Hz	normal	lmerTest::lmer			43.9637	1.536e-09	2.4097	0.1206	1.7461	0.6267	0	0.3618	0.96288
-	weight	Weight in grams	normal	lmerTest::lmer			435.207	1e-16	0.0059	0.939	1.1481	0.7655	0	0.99255	0.99255
S2, middle	perc_over_75	Proportion USVs with median pitch > 75 kHz	proportion	lmerTest::lmer		logit	58.893	1.013e-12	2.285	0.13066	0.546	0.9087	0	0.36398	0.99255
-	percentage_doubles_calls_NO	Percentage of respirations with more than one call	proportion	lmerTest::lmer		logit	3.4061	0.3332	0.018	0.8931	2.6465	0.4494	0.68394	0.99255	0.79666
-	percentage_doubles_clicks_NO	Percentage of respirations with more than one click	proportion	lmerTest::lmer		logit	43.1462	2.291e-09	0.6106	0.4346	0.2614	0.9671	0	0.79666	0.99255
-	percentage_doubles_usvs	Percentage of respirations with more than one USV	proportion	lmerTest::lmer		logit	14.1668	0.002687	1.5197	0.217669	1.8267	0.609142	0.0131	0.47162	0.96288
-	percentage_doubles_bout_calls_NO	Percentage of bouts with more than one call-containing respiration	proportion	lmerTest::lmer		logit	11.29	0.01026	2.4931	0.11435	0.7085	0.87121	0.04446	0.3618	0.99255
-	percentage_doubles_bout_clicks_NO	Percentage of bouts with more than one click-containing respiration	proportion	lmerTest::lmer		logit	45.8283	6.169e-10	0	0.9976	0.6243	0.8908	0	0.9976	0.99255
-	percentage_doubles_bout_usvs	Percentage of bouts with more than one USV-containing respiration	proportion	lmerTest::lmer		logit	1.4609	0.6913	0.6809	0.4093	1.5128	0.6793	0.96288	0.79666	0.96288
Linear mixed modelling was used in R, utilizing the lme4 and glmer packages.
Chi(ctrl, day) compares a random intercept only model with a model with day (i.e. age) as a fixed factor
Chi(day, iv) compares a model with day as fixed factor, and mouse and litter as random factors, with a model using day and genotype as fixed factors, and mouse and litter as random factors.
Chi(iv, int) compares a model with day and genotype as fixed factors, and mouse and litter as random factors, with a model that also includes the interaction between day and genotype.
All fdr columns indicate the FDR-corrected p-values.

## Sheet: rgs9
Figure	dependent var	Description	type	function	family	transform	chi(ctrl, day)	p(ctrl, day)	chi(day, iv)	p(day, iv)	chi(iv, int)	p(iv, int)	fdr(ctrl, day)	fdr(day, iv)	fdr(iv, int)		t(p5)	p(p5)	t(p7)	p(p7)	t(p9)	p(p9)	t(p11)	p(p11)
2c, bottom	call_rate_NO	Frequency of calls, excluding overlapping clicks, in Hz	poisson	glmmTMB	nbinom2		5.799	0.05505	0.8807	0.34801	10.4391	0.01518	0.22528	0.50268	0.1184	Non-convergence of ctrl; removed litter as random factor
2c, top	usv_rate	Frequency of USVs, in Hz	poisson	glmmTMB	nbinom2		1.7363	0.6289	0.6704	0.41291	6.4834	0.09032	0.7912	0.57512	0.25971
2c, middle	non_overlap_click_rate	Frequency of non-overlapping clicks, in Hz	poisson	glmmTMB	nbinom2		8.0126	0.04575	0.0018	0.96596	7.2783	0.06354	0.22528	0.99138	0.22528
S1b, top	mean_length	Mean length in ms	normal	lmerTest::lmer			4.1123	0.24959	1.1802	0.277311	14.6573	0.002134	0.44246	0.44897	0.04161		-0.726	0.4743	0.781	0.4421	0.006	0.9956	-2.971	0.0063
S1b, bottom	median_pitch	Median pitch in Hz	normal	lmerTest::lmer			0.0294	0.99867	3.0355	0.08146	1.1382	0.76786	0.99867	0.25971	0.90188
-	weight	Weight in grams	normal	lmerTest::lmer			142.646	1e-16	1.3336	0.2482	0.8802	0.8302	0	0.44246	0.90188
S2, bottom	perc_over_75	Proportion USVs with median pitch > 75 kHz	proportion	lmerTest::lmer		logit	0.8706	0.8325	1.497	0.2211	0.391	0.9421	0.90188	0.43114	0.99138
-	percentage_doubles_calls_NO	Percentage of respirations with more than one call	proportion	lmerTest::lmer		logit	2.3363	0.5056	1.5549	0.2124	3.388	0.3356	0.67994	0.43114	0.50268
-	percentage_doubles_clicks_NO	Percentage of respirations with more than one click	proportion	lmerTest::lmer		logit	7.894	0.04825	0.35807	0.05846	6.4113	0.09323	0.22528	0.22528	0.25971
-	percentage_doubles_usvs	Percentage of respirations with more than one USV	proportion	lmerTest::lmer		logit	10.9167	0.01218	0.3832	0.5359	4.8807	0.18074	0.1184	0.69667	0.41464
-	percentage_doubles_bout_calls_NO	Percentage of bouts with more than one call-containing respiration	proportion	lmerTest::lmer		logit	5.2667	0.15328	1.6173	0.20348	8.7605	0.03265	0.37362	0.43114	0.21222
-	percentage_doubles_bout_clicks_NO	Percentage of bouts with more than one click-containing respiration	proportion	lmerTest::lmer		logit	11.4541	0.009508	0.0662	0.796985	5.5663	0.134725	0.1184	0.90188	0.35028
-	percentage_doubles_bout_usvs	Percentage of bouts with more than one USV-containing respiration	proportion	lmerTest::lmer		logit	3.7669	0.2878	0.0978	0.7545	3.9436	0.2676	0.44897	0.90188	0.44897
Linear mixed modelling was used in R, utilizing the lme4 and glmer packages.
Chi(ctrl, day) compares a random intercept only model with a model with day (i.e. age) as a fixed factor
Chi(day, iv) compares a model with day as fixed factor, and mouse and litter as random factors, with a model using day and genotype as fixed factors, and mouse and litter as random factors.
Chi(iv, int) compares a model with day and genotype as fixed factors, and mouse and litter as random factors, with a model that also includes the interaction between day and genotype.
All fdr columns indicate the FDR-corrected p-values.
Given the significant interaction between day and genotype for the mean USV length, we have compared the genotypes for each day separately, giving us a significant difference between WT and RGS9-KO at P11.

## Sheet: rgs_late
Figure	dependent var	Description	type	function	family	transform	chi(ctrl, day)	p(ctrl, day)	chi(day, iv)	p(day, iv)	chi(iv, int)	p(iv, int)	fdr(ctrl, day)	fdr(day, iv)	fdr(iv, int)		t(p9)	p(p9)	t(p11)	p(p11)
-	call_rate_NO	Frequency of calls, excluding overlapping clicks, in Hz	poisson	glmmTMB	nbinom2		0.9042	0.3417	6.2109	0.0127	1.5947	0.2067	0.63459	0.1651	0.61634
-	usv_rate	Frequency of USVs, in Hz	poisson	glmmTMB	nbinom2		1.4097	0.2351	1.0051	0.31607	2.711	0.09966	0.61634	0.61634	0.52437
-	non_overlap_click_rate	Frequency of non-overlapping clicks, in Hz	poisson	glmmTMB	nbinom2		0.7335	0.3917	2.1432	0.1432	1.0207	0.3123	0.66419	0.52437	0.61634
-	mean_length	Mean length in ms	normal	lmerTest::lmer			0.0438	0.834295	2.9257	0.0871809	11.1725	0.0008302	0.92964	0.52437	0.01619		0.042	0.9672	-2.675	0.0168
-	median_pitch	Median pitch in Hz	normal	lmerTest::lmer			1.1535	0.2828	0.2346	0.6281	0.2258	0.6347	0.61634	0.77354	0.77354
-	weight	Weight in grams	normal	lmerTest::lmer			38.8274	4.63e-10	1.151	0.2833	1.2638	0.2609	0	0.61634	0.61634
-	perc_over_75	Proportion USVs with median pitch > 75 kHz	proportion	lmerTest::lmer		logit	0.3849	0.535	0.1234	0.7254	0.003	0.9562	0.6955	0.85729	0.9562
-	percentage_doubles_calls_NO	Percentage of respirations with more than one call	proportion	lmerTest::lmer		logit	0.6016	0.438	0.4358	0.5091	1.1072	0.2927	0.68406	0.68465	0.61634
-	percentage_doubles_clicks_NO	Percentage of respirations with more than one click	proportion	lmerTest::lmer		logit	2.0935	0.1479	0.0167	0.8971	2.2121	0.1369	0.52437	0.9562	0.52437
-	percentage_doubles_usvs	Percentage of respirations with more than one USV	proportion	lmerTest::lmer		logit	0.5029	0.4782	0.6003	0.4385	2.0936	0.1479	0.68465	0.68406	0.52437
-	percentage_doubles_bout_calls_NO	Percentage of bouts with more than one call-containing respiration	proportion	lmerTest::lmer		logit	1.1647	0.2805	5.0614	0.02446	0.0069	0.93388	0.61634	0.23848	0.9562
-	percentage_doubles_bout_clicks_NO	Percentage of bouts with more than one click-containing respiration	proportion	lmerTest::lmer		logit	0.4581	0.4985	0.5429	0.4612	0.7478	0.3872	0.68465	0.68465	0.66419
-	percentage_doubles_bout_usvs	Percentage of bouts with more than one USV-containing respiration	proportion	lmerTest::lmer		logit	0.0075	0.93082	0.0869	0.76821	3.0404	0.08122	0.9562	0.88118	0.52437
Linear mixed modelling was used in R, utilizing the lme4 and glmer packages.
Chi(ctrl, day) compares a random intercept only model with a model with day (i.e. age) as a fixed factor
Chi(day, iv) compares a model with day as fixed factor, and mouse and litter as random factors, with a model using day and genotype as fixed factors, and mouse and litter as random factors.
Chi(iv, int) compares a model with day and genotype as fixed factors, and mouse and litter as random factors, with a model that also includes the interaction between day and genotype.
All fdr columns indicate the FDR-corrected p-values.
Given the significant interaction between day and genotype for the mean USV length, we have compared the genotypes for each day separately, giving us a significant difference between WT and RGS9-KO at P11.

## Sheet: foxp2-SD
Figure	dependent var	Description	type	function	family	transform	chi(ctrl, day)	p(ctrl, day)	chi(day, iv)	p(day, iv)	chi(iv, int)	p(iv, int)	fdr(ctrl, day)	fdr(day, iv)	fdr(iv, int)
3, bottom	call_rate_NO	Frequency of calls, excluding overlapping clicks, in Hz	poisson	glmmTMB	nbinom2		25.6561	1.126e-05	1.7586	0.184798	13.2205	0.004183	5e-05	0.23249	0.0096
3, top	usv_rate	Frequency of USVs, in Hz	poisson	glmmTMB	nbinom2		8.79	0.0322168	23.963	9.819e-07	18.801	0.0003005	0.05463	1e-05	0.00094
3, middle	non_overlap_click_rate	Frequency of non-overlapping clicks, in Hz	poisson	glmmTMB	nbinom2		50.5329	6.152e-11	6.609	0.01015	6.9984	0.07195	0	0.02083	0.10022
S1d, top	mean_length	Mean length in ms	normal	lmerTest::lmer			4.127	0.248076	4.179	0.040927	12.137	0.006928	0.30234	0.06385	0.01501
S1d. bottom	median_pitch	Median pitch in Hz	normal	lmerTest::lmer			22.9654	4.106e-05	2.2986	0.129492	16.293	0.0009874	0.00018	0.16834	0.00257
-	weight	Weight in grams	normal	lmerTest::lmer			552.461	1e-16	0.2058	0.65005	10.7351	0.01325	0	0.72434	0.02461
S3	perc_over_75	Proportion USVs with median pitch > 75 kHz	proportion	lmerTest::lmer		logit	28.2604	3.202e-06	0.1191	0.72997	6.2749	0.09898	2e-05	0.76943	0.13311
S5, bottom left	percentage_doubles_calls_NO	Percentage of respirations with more than one call	proportion	lmerTest::lmer		logit	8.6107	0.03494	0.7526	0.38565	0.7574	0.85962	0.05678	0.44236	0.85962
S5, middle left	percentage_doubles_clicks_NO	Percentage of respirations with more than one click	proportion	lmerTest::lmer		logit	38.6445	2.064e-08	0.1463	0.7021	1.0347	0.7928	0	0.76061	0.81366
S5, top left	percentage_doubles_usvs	Percentage of respirations with more than one USV	proportion	lmerTest::lmer		logit	18.7053	0.0003146	24.3042	8.226e-07	7.9188	0.0477207	0.00094	1e-05	0.07104
S5, bottom right	percentage_doubles_bout_calls_NO	Percentage of bouts with more than one call-containing respiration	proportion	lmerTest::lmer		logit	13.5898	0.00352	6.3087	0.01201	7.8516	0.04918	0.00858	0.02342	0.07104
S5, middle right	percentage_doubles_bout_clicks_NO	Percentage of bouts with more than one click-containing respiration	proportion	lmerTest::lmer		logit	40.9747	1.321e-10	5.2793	0.02158	3.8315	0.28024	0	0.03826	0.33119
S5, top right	percentage_doubles_bout_usvs	Percentage of bouts with more than one USV-containing respiration	proportion	lmerTest::lmer		logit	20.861	0.0001125	14.727	0.0001243	16.762	0.0007909	0.00044	0.00044	0.0022
Linear mixed modelling was used in R, utilizing the lme4 and glmer packages.
Chi(ctrl, day) compares a random intercept only model with a model with day (i.e. age) as a fixed factor
Chi(day, iv) compares a model with day as fixed factor, and mouse and litter as random factors, with a model using day and genotype as fixed factors, and mouse and litter as random factors.
Chi(iv, int) compares a model with day and genotype as fixed factors, and mouse and litter as random factors, with a model that also includes the interaction between day and genotype.
All fdr columns indicate the FDR-corrected p-values.

## Sheet: Medians
dataset	variable	independent_var	binary	N_P5	mean_P5	median_P5	IQR_P5	N_P7	mean_P7	median_P7	IQR_P7	N_P9	mean_P9	median_P9	IQR_P9	N_P11	mean_P11	median_P11	IQR_P11
emx1	call_rate_NO	genotype	hom/+	9	85.644	74.2	55.8-114.2	9	104.089	97.8	81.8-127.6	9	66.311	70	29.4-78.8	9	55.6	45.6	30.6-79.0
emx1	call_rate_NO	genotype	hom/-	18	64.8	75.1	54.3-82.25	18	98.356	93.3	70.15-124.9	18	66.633	65.1	43.75-78.45	18	74.511	64.9	46.35-105.15
emx1	mean_length	genotype	hom/+	9	22.772	20.426	12.443-28.274	9	20.782	20.136	12.174-26.572	9	23.545	22.589	17.268-26.017	9	21.086	24.064	14.293-25.284
emx1	mean_length	genotype	hom/-	17	23.188	22.672	20.176-27.466	18	26.846	28.13	22.548-31.365	18	24.125	27.762	15.834-32.075	18	26.156	24.302	18.07-34.474
emx1	median_pitch	genotype	hom/+	9	75.575	73.242	69.824-78.125	9	76.28	73.486	69.336-85.449	9	78.016	78.735	69.336-86.426	9	82.343	84.961	80.322-87.402
emx1	median_pitch	genotype	hom/-	17	70.585	70.312	67.383-73.73	18	74.463	72.144	69.092-80.627	18	82.696	85.815	77.637-89.02	18	82.465	83.496	79.803-86.67
emx1	non_overlap_click_rate	genotype	hom/+	9	60.578	50.4	36.0-68.8	9	65.8	59.6	30.0-95.8	9	29.978	22.4	18.8-38.8	9	24	24.8	15.4-28.2
emx1	non_overlap_click_rate	genotype	hom/-	18	42.711	46.7	25.1-59.6	18	32.978	24.4	17.25-38.75	18	25.667	14.9	12.4-38.5	18	26.933	24.2	18.0-29.0
emx1	perc_over_75	genotype	hom/+	9	0.379	0.325	0.184-0.607	9	0.53	0.466	0.261-0.854	9	0.585	0.541	0.477-0.777	9	0.682	0.727	0.549-0.796
emx1	perc_over_75	genotype	hom/-	18	0.312	0.255	0.162-0.393	18	0.444	0.454	0.317-0.555	18	0.655	0.682	0.519-0.767	18	0.658	0.67	0.601-0.749
emx1	percentage_doubles_bout_calls_NO	genotype	hom/+	9	0.482	0.483	0.426-0.538	9	0.49	0.455	0.448-0.533	9	0.37	0.313	0.254-0.496	9	0.363	0.369	0.223-0.463
emx1	percentage_doubles_bout_calls_NO	genotype	hom/-	18	0.453	0.478	0.408-0.534	18	0.489	0.51	0.413-0.557	18	0.471	0.491	0.443-0.534	18	0.455	0.464	0.391-0.536
emx1	percentage_doubles_bout_clicks_NO	genotype	hom/+	9	0.399	0.405	0.299-0.469	9	0.346	0.333	0.24-0.426	9	0.223	0.232	0.138-0.274	9	0.226	0.198	0.17-0.286
emx1	percentage_doubles_bout_clicks_NO	genotype	hom/-	18	0.333	0.328	0.252-0.416	18	0.253	0.243	0.172-0.297	18	0.239	0.256	0.116-0.314	18	0.213	0.222	0.143-0.29
emx1	percentage_doubles_bout_usvs	genotype	hom/+	9	0.468	0.524	0.349-0.571	9	0.482	0.486	0.442-0.5	9	0.423	0.46	0.295-0.54	9	0.401	0.405	0.333-0.565
emx1	percentage_doubles_bout_usvs	genotype	hom/-	17	0.539	0.538	0.435-0.587	18	0.507	0.531	0.488-0.573	18	0.508	0.568	0.507-0.591	18	0.474	0.524	0.438-0.602
emx1	percentage_doubles_calls_NO	genotype	hom/+	9	0.109	0.121	0.069-0.139	9	0.125	0.12	0.098-0.137	9	0.144	0.154	0.116-0.198	9	0.157	0.14	0.12-0.167
emx1	percentage_doubles_calls_NO	genotype	hom/-	18	0.106	0.086	0.068-0.122	18	0.165	0.157	0.129-0.206	18	0.136	0.146	0.091-0.18	18	0.171	0.167	0.138-0.199
emx1	percentage_doubles_clicks_NO	genotype	hom/+	9	0.039	0.029	0.024-0.058	9	0.074	0.061	0.05-0.074	9	0.071	0.06	0.04-0.099	9	0.093	0.071	0.07-0.086
emx1	percentage_doubles_clicks_NO	genotype	hom/-	18	0.044	0.04	0.026-0.053	18	0.064	0.054	0.046-0.077	18	0.078	0.078	0.06-0.09	18	0.099	0.077	0.059-0.133
emx1	percentage_doubles_usvs	genotype	hom/+	9	0.148	0.136	0.121-0.193	9	0.105	0.106	0.087-0.108	9	0.101	0.116	0.085-0.136	9	0.099	0.1	0.071-0.144
emx1	percentage_doubles_usvs	genotype	hom/-	17	0.123	0.129	0.074-0.164	18	0.153	0.156	0.122-0.186	18	0.129	0.134	0.071-0.168	18	0.131	0.133	0.101-0.177
emx1	usv_rate	genotype	hom/+	9	25.067	19.8	17.8-22.4	9	38.289	27.4	15.6-60.8	9	36.333	26.8	8.8-56.4	9	31.6	20.8	4.8-50.8
emx1	usv_rate	genotype	hom/-	18	22.089	22.1	14.2-25.6	18	65.378	58.5	37.3-95.0	18	40.967	36.6	7.35-58.2	18	47.578	49.5	24.3-66.4
emx1	weight	genotype	hom/+	9	2.496	2.49	2.27-2.77	9	3.277	3.14	3.01-3.68	9	4.019	3.88	3.63-4.57	9	4.499	4.23	4.01-5.15
emx1	weight	genotype	hom/-	18	2.419	2.405	2.125-2.828	18	3.296	3.245	3.018-3.78	18	4.069	3.94	3.768-4.623	18	4.602	4.45	4.152-5.255
l7	call_rate_NO	genotype	hom/+	18	130.167	142.3	105.45-154.45	18	118.344	123.7	97.8-152.65	18	106.622	107.8	76.8-138.1	18	85.278	82.8	47.9-117.3
l7	call_rate_NO	genotype	hom/-	14	129.629	136.8	114.45-148.35	14	129.286	126.8	115.7-141.0	14	105.3	108.8	48.85-144.55	14	96.157	89.4	65.2-143.2
l7	mean_length	genotype	hom/+	18	25.585	27.675	20.336-32.63	18	25.666	23.476	19.384-32.704	18	27.845	27.232	18.036-37.346	18	24.452	24.044	14.62-32.584
l7	mean_length	genotype	hom/-	14	25.676	28.304	18.142-33.86	14	29.844	29.224	24.119-33.791	14	29.735	32.584	14.444-41.634	13	28.315	26.653	17.882-41.861
l7	median_pitch	genotype	hom/+	18	72.469	70.312	67.627-74.585	18	75.643	72.388	67.627-84.961	18	82.35	84.595	81.116-88.837	18	81.936	83.679	79.346-87.402
l7	median_pitch	genotype	hom/-	14	68.595	69.092	67.993-72.266	14	69.798	65.186	63.599-75.958	14	80.122	81.543	77.789-85.327	13	80.717	83.374	81.421-84.961
l7	non_overlap_click_rate	genotype	hom/+	18	78.056	68.9	48.15-103.45	18	67.3	59.6	35.8-94.05	18	37.822	32.7	25.25-41.9	18	37.456	35.6	18.0-50.1
l7	non_overlap_click_rate	genotype	hom/-	14	70.629	66	44.1-100.0	14	66.543	72.6	49.05-83.45	14	34.157	26	21.55-31.7	14	38.886	36.8	23.35-47.6
l7	perc_over_75	genotype	hom/+	18	0.351	0.245	0.161-0.474	18	0.487	0.497	0.339-0.587	18	0.665	0.694	0.59-0.782	18	0.673	0.742	0.548-0.809
l7	perc_over_75	genotype	hom/-	14	0.275	0.264	0.175-0.353	14	0.371	0.341	0.227-0.499	14	0.599	0.598	0.545-0.769	14	0.6	0.694	0.549-0.744
l7	percentage_doubles_bout_calls_NO	genotype	hom/+	18	0.522	0.529	0.455-0.576	18	0.499	0.528	0.429-0.56	18	0.511	0.505	0.476-0.612	18	0.445	0.43	0.365-0.56
l7	percentage_doubles_bout_calls_NO	genotype	hom/-	14	0.529	0.533	0.491-0.568	14	0.524	0.549	0.474-0.571	14	0.501	0.542	0.337-0.618	14	0.463	0.458	0.375-0.553
l7	percentage_doubles_bout_clicks_NO	genotype	hom/+	18	0.38	0.408	0.291-0.453	18	0.337	0.321	0.242-0.432	18	0.259	0.238	0.189-0.291	18	0.262	0.276	0.182-0.303
l7	percentage_doubles_bout_clicks_NO	genotype	hom/-	14	0.374	0.386	0.281-0.485	14	0.355	0.392	0.29-0.413	14	0.256	0.262	0.175-0.278	14	0.255	0.231	0.209-0.297
l7	percentage_doubles_bout_usvs	genotype	hom/+	18	0.505	0.502	0.464-0.58	18	0.505	0.514	0.452-0.545	17	0.525	0.559	0.453-0.623	17	0.474	0.53	0.349-0.612
l7	percentage_doubles_bout_usvs	genotype	hom/-	14	0.524	0.516	0.487-0.574	14	0.503	0.532	0.486-0.563	14	0.491	0.554	0.358-0.589	13	0.511	0.504	0.443-0.615
l7	percentage_doubles_calls_NO	genotype	hom/+	18	0.155	0.155	0.133-0.186	18	0.159	0.165	0.137-0.189	18	0.182	0.182	0.165-0.198	18	0.169	0.174	0.118-0.206
l7	percentage_doubles_calls_NO	genotype	hom/-	14	0.171	0.145	0.127-0.208	14	0.161	0.159	0.126-0.196	14	0.164	0.168	0.112-0.185	14	0.173	0.168	0.145-0.18
l7	percentage_doubles_clicks_NO	genotype	hom/+	18	0.081	0.067	0.052-0.109	18	0.099	0.095	0.067-0.12	18	0.117	0.12	0.088-0.144	18	0.134	0.131	0.094-0.181
l7	percentage_doubles_clicks_NO	genotype	hom/-	14	0.071	0.075	0.052-0.085	14	0.088	0.087	0.057-0.103	14	0.113	0.1	0.092-0.12	14	0.118	0.107	0.091-0.147
l7	percentage_doubles_usvs	genotype	hom/+	18	0.145	0.147	0.109-0.18	18	0.14	0.111	0.083-0.167	17	0.108	0.102	0.085-0.122	17	0.086	0.09	0.061-0.123
l7	percentage_doubles_usvs	genotype	hom/-	14	0.201	0.204	0.113-0.282	14	0.151	0.134	0.081-0.173	14	0.1	0.078	0.065-0.108	13	0.111	0.106	0.083-0.144
l7	usv_rate	genotype	hom/+	18	52.111	51.2	27.15-74.8	18	51.044	46	35.75-60.5	18	68.8	57	43.7-107.3	18	47.822	37.3	9.75-77.95
l7	usv_rate	genotype	hom/-	14	59	58.6	19.9-94.55	14	62.743	55.7	32.25-91.25	14	71.143	74.2	12.65-111.5	14	57.271	49.4	13.1-106.45
l7	weight	genotype	hom/+	18	2.681	2.68	2.475-2.887	18	3.551	3.595	3.278-3.73	18	4.415	4.38	4.11-4.635	18	5.231	5.155	4.835-5.547
l7	weight	genotype	hom/-	14	2.674	2.66	2.425-2.86	14	3.574	3.575	3.248-3.875	14	4.378	4.315	4.07-4.53	14	5.259	5.265	5.118-5.48
rgs9	call_rate_NO	genotype	hom/+	7	135	126.4	108.9-151.7	7	88.6	48.4	30.9-141.7	7	117.086	121.6	82.1-136.7	7	112.029	103.6	91.9-139.2
rgs9	call_rate_NO	genotype	hom/-	7	143.057	142.2	124.1-162.9	7	150.371	153	115.1-207.2	7	83.743	98.6	34.6-102.5	7	44.457	44.8	28.6-64.6
rgs9	mean_length	genotype	hom/+	7	28.658	22.754	16.878-41.833	7	18.951	15.872	9.562-20.446	7	21.743	24.182	15.016-26.143	7	28.665	31.857	26.158-35.247
rgs9	mean_length	genotype	hom/-	7	24.621	24.333	23.168-27.147	7	23.617	21.719	19.675-26.41	6	21.747	23.287	14.685-28.318	6	11.884	8.704	8.064-13.703
rgs9	median_pitch	genotype	hom/+	7	69.737	69.824	65.186-70.251	7	69.214	70.068	63.721-72.876	7	68.865	71.533	66.345-76.172	7	72.614	77.881	71.777-82.153
rgs9	median_pitch	genotype	hom/-	7	75.684	75.195	71.289-78.369	7	77.497	73.73	71.411-81.909	6	78.837	82.092	71.686-88.013	6	73.507	77.637	75.256-80.75
rgs9	non_overlap_click_rate	genotype	hom/+	7	81.343	63.8	42.1-119.9	7	57.486	31	23.4-86.5	7	67.486	56.4	30.7-92.7	7	58.971	65	31.2-79.1
rgs9	non_overlap_click_rate	genotype	hom/-	7	95.743	79.4	68.9-94.0	7	109.914	114.4	66.9-142.0	7	54.2	38.6	13.6-57.7	7	27.457	23	15.5-38.4
rgs9	perc_over_75	genotype	hom/+	7	0.283	0.217	0.156-0.326	7	0.341	0.256	0.094-0.471	7	0.41	0.416	0.353-0.501	7	0.496	0.529	0.466-0.609
rgs9	perc_over_75	genotype	hom/-	7	0.436	0.508	0.257-0.565	7	0.472	0.477	0.304-0.659	7	0.48	0.67	0.253-0.681	7	0.496	0.5	0.373-0.612
rgs9	percentage_doubles_bout_calls_NO	genotype	hom/+	7	0.532	0.521	0.47-0.587	7	0.419	0.438	0.258-0.578	7	0.517	0.51	0.43-0.566	7	0.471	0.479	0.381-0.517
rgs9	percentage_doubles_bout_calls_NO	genotype	hom/-	7	0.524	0.538	0.461-0.614	7	0.524	0.545	0.459-0.606	7	0.408	0.44	0.314-0.517	7	0.352	0.354	0.306-0.409
rgs9	percentage_doubles_bout_clicks_NO	genotype	hom/+	7	0.379	0.354	0.308-0.465	7	0.307	0.309	0.182-0.416	7	0.329	0.351	0.209-0.393	7	0.27	0.308	0.189-0.353
rgs9	percentage_doubles_bout_clicks_NO	genotype	hom/-	7	0.421	0.387	0.364-0.444	7	0.43	0.416	0.339-0.498	7	0.267	0.27	0.142-0.345	7	0.257	0.283	0.162-0.329
rgs9	percentage_doubles_bout_usvs	genotype	hom/+	7	0.49	0.526	0.395-0.625	4	0.442	0.434	0.362-0.514	7	0.418	0.472	0.371-0.552	6	0.548	0.549	0.487-0.612
rgs9	percentage_doubles_bout_usvs	genotype	hom/-	7	0.464	0.529	0.469-0.561	7	0.487	0.507	0.445-0.547	6	0.381	0.409	0.292-0.514	4	0.264	0.304	0.15-0.418
rgs9	percentage_doubles_calls_NO	genotype	hom/+	7	0.219	0.231	0.169-0.275	7	0.182	0.18	0.133-0.221	7	0.206	0.235	0.161-0.248	7	0.209	0.21	0.187-0.223
rgs9	percentage_doubles_calls_NO	genotype	hom/-	7	0.228	0.255	0.163-0.292	7	0.213	0.215	0.198-0.225	7	0.214	0.186	0.175-0.239	7	0.187	0.239	0.161-0.244
rgs9	percentage_doubles_clicks_NO	genotype	hom/+	7	0.12	0.139	0.093-0.147	7	0.164	0.177	0.104-0.218	7	0.187	0.185	0.154-0.215	7	0.186	0.198	0.154-0.226
rgs9	percentage_doubles_clicks_NO	genotype	hom/-	7	0.15	0.116	0.086-0.2	7	0.184	0.17	0.16-0.227	7	0.189	0.192	0.168-0.207	7	0.147	0.153	0.079-0.231
rgs9	percentage_doubles_usvs	genotype	hom/+	7	0.178	0.143	0.139-0.214	4	0.133	0.133	0.12-0.146	7	0.079	0.103	0.024-0.13	6	0.086	0.077	0.05-0.13
rgs9	percentage_doubles_usvs	genotype	hom/-	7	0.165	0.131	0.116-0.246	7	0.123	0.107	0.098-0.145	6	0.133	0.151	0.115-0.165	4	0.091	0.086	0.0-0.177
rgs9	usv_rate	genotype	hom/+	7	53.657	54.2	32.0-82.8	7	31.114	3.4	0.3-41.9	7	49.6	55.6	18.7-62.4	7	53.057	20	16.4-86.2
rgs9	usv_rate	genotype	hom/-	7	47.314	64.8	14.6-76.3	7	40.457	38.6	13.6-63.0	7	29.543	22.8	4.8-44.8	7	17	1.2	0.3-27.7
rgs9	weight	genotype	hom/+	7	2.616	2.54	2.31-2.83	7	3.491	3.31	3.16-3.73	7	4.303	3.93	3.84-4.7	7	5.043	4.53	4.44-5.615
rgs9	weight	genotype	hom/-	7	2.793	3.14	2.105-3.35	7	3.643	3.88	2.945-4.27	7	4.46	4.17	3.785-5.28	7	5.321	4.83	4.635-6.19
Foxp2-SD	call_rate_NO	deletionband	0	39	102.118	93.2	63.0-140.4	39	118.795	116	81.8-146.5	39	83.585	75.6	40.6-113.1	39	76.887	70.6	44.9-104.5
Foxp2-SD	call_rate_NO	deletionband	1	15	144.493	130.6	91.3-185.5	15	78.347	63.4	41.2-107.5	15	65.413	65.4	53.2-82.3	15	66.747	66.8	57.1-78.2
Foxp2-SD	mean_length	deletionband	0	38	24.369	25.168	20.207-28.854	39	27.342	27.202	21.473-32.3	38	25.817	28.502	13.972-32.633	37	24.6	23.766	15.198-35.009
Foxp2-SD	mean_length	deletionband	1	15	25.784	25.786	16.493-32.659	14	19.375	18.332	8.796-27.975	13	18.484	17.818	8.741-22.997	15	17.433	12.652	5.491-30.061
Foxp2-SD	median_pitch	deletionband	0	38	70.791	70.801	67.871-73.486	39	73.333	71.289	66.406-80.444	38	81.138	83.496	76.63-87.28	37	80.398	82.031	78.369-85.938
Foxp2-SD	median_pitch	deletionband	1	15	74.455	73.242	69.824-75.928	14	72.353	76.172	69.031-78.064	13	80.454	80.933	76.782-85.449	15	67.399	78.491	43.945-84.473
Foxp2-SD	non_overlap_click_rate	deletionband	0	39	62.251	58.4	34.3-72.5	39	58.836	49	25.7-79.7	39	33.836	24.6	13.7-42.2	39	31.318	26.6	18.6-41.1
Foxp2-SD	non_overlap_click_rate	deletionband	1	15	114.52	97.8	63.3-154.5	15	60.667	45.8	27.1-77.5	15	55.32	59.4	33.1-80.7	15	56.507	63	41.1-73.1
Foxp2-SD	perc_over_75	deletionband	0	39	0.321	0.275	0.179-0.421	39	0.423	0.431	0.259-0.572	39	0.603	0.645	0.502-0.766	39	0.608	0.665	0.512-0.741
Foxp2-SD	perc_over_75	deletionband	1	15	0.425	0.455	0.257-0.552	15	0.406	0.528	0.191-0.612	15	0.622	0.672	0.497-0.893	15	0.494	0.567	0.125-0.779
Foxp2-SD	percentage_doubles_bout_calls_NO	deletionband	0	39	0.493	0.503	0.435-0.561	39	0.508	0.53	0.435-0.57	39	0.47	0.5	0.357-0.554	39	0.439	0.439	0.357-0.516
Foxp2-SD	percentage_doubles_bout_calls_NO	deletionband	1	15	0.512	0.519	0.475-0.601	15	0.399	0.345	0.314-0.467	15	0.395	0.389	0.331-0.436	15	0.381	0.362	0.34-0.424
Foxp2-SD	percentage_doubles_bout_clicks_NO	deletionband	0	39	0.364	0.385	0.274-0.456	39	0.321	0.308	0.222-0.412	39	0.25	0.261	0.144-0.32	39	0.236	0.235	0.17-0.302
Foxp2-SD	percentage_doubles_bout_clicks_NO	deletionband	1	15	0.449	0.469	0.397-0.498	15	0.348	0.319	0.285-0.411	15	0.346	0.356	0.263-0.414	15	0.318	0.332	0.27-0.372
Foxp2-SD	percentage_doubles_bout_usvs	deletionband	0	38	0.52	0.526	0.448-0.581	39	0.502	0.521	0.471-0.565	38	0.482	0.548	0.316-0.591	35	0.464	0.504	0.406-0.601
Foxp2-SD	percentage_doubles_bout_usvs	deletionband	1	15	0.487	0.5	0.436-0.541	12	0.346	0.384	0.304-0.485	11	0.371	0.4	0.278-0.486	13	0.23	0.317	0.0-0.452
Foxp2-SD	percentage_doubles_calls_NO	deletionband	0	39	0.151	0.134	0.084-0.19	39	0.172	0.17	0.13-0.211	39	0.16	0.164	0.109-0.188	39	0.174	0.17	0.138-0.226
Foxp2-SD	percentage_doubles_calls_NO	deletionband	1	15	0.167	0.146	0.101-0.229	15	0.186	0.195	0.148-0.213	15	0.169	0.158	0.105-0.238	15	0.197	0.203	0.17-0.25
Foxp2-SD	percentage_doubles_clicks_NO	deletionband	0	39	0.073	0.063	0.041-0.086	39	0.094	0.081	0.051-0.118	39	0.111	0.095	0.074-0.148	39	0.115	0.1	0.072-0.151
Foxp2-SD	percentage_doubles_clicks_NO	deletionband	1	15	0.116	0.092	0.074-0.162	15	0.154	0.161	0.093-0.203	15	0.164	0.159	0.101-0.225	15	0.181	0.201	0.121-0.244
Foxp2-SD	percentage_doubles_usvs	deletionband	0	38	0.16	0.137	0.088-0.214	39	0.147	0.142	0.098-0.177	38	0.119	0.112	0.071-0.164	35	0.119	0.125	0.086-0.162
Foxp2-SD	percentage_doubles_usvs	deletionband	1	15	0.107	0.111	0.054-0.145	12	0.084	0.081	0.031-0.137	11	0.046	0.025	0.0-0.05	13	0.041	0	0.0-0.063
Foxp2-SD	usv_rate	deletionband	0	39	39.867	25	14.2-65.2	39	59.959	52	31.0-88.3	39	49.749	37.8	6.1-83.0	39	45.569	41.6	8.5-65.6
Foxp2-SD	usv_rate	deletionband	1	15	29.973	17.6	7.7-47.8	15	17.68	13.6	1.3-27.8	15	10.093	2.8	0.5-16.1	15	10.24	1	0.6-13.5
Foxp2-SD	weight	deletionband	0	39	2.577	2.52	2.31-2.895	39	3.458	3.38	3.135-3.88	39	4.25	4.12	3.855-4.655	39	4.967	5.08	4.4-5.435
Foxp2-SD	weight	deletionband	1	15	2.765	2.8	2.44-3.055	15	3.657	3.67	3.355-4.19	15	4.579	4.68	4.195-5.195	15	5.401	5.63	4.815-6.065

## Sheet: IEI
day	t(n-o clicks v usv)	p(n-o clicks v usv)	t(n-o clicks v overlap clicks)	p(n-o clicks v overlap clicks)
P5	0.982	0.327	-0.84	0.401
P7	1.286	0.199	-0.495	0.621
P9	1.132	0.258	-0.382	0.703
P11	1.203	0.229	-0.534	0.593
Results from independent t-tests, with p-values, comparing the inter-event intervals for non-overlapping clicks and USVs (column B and C).
Additionally, columns D and E show the results of independent t-tests comparing IEI of non-overlapping clicks and overlapping clicks.
Both sets of independent T-tests have yielded non-significant results, indicating that the IEI of USVs and non-overlapping clicks are not significant different.
Moreover, we also find that overlapping and non-overlapping clicks do not differ in their inter-event intervals.
